# Supplementary material for: An abnormal metabolism-related gene, ALG3, is a potential diagnostic and prognostic biomarker for lung adenocarcinoma
Source: Medicine (Baltimore). 2024 Sep 13;103(37):e38746. doi: 10.1097/MD.0000000000038746 (PMC11404934; doi:10.1097/MD.0000000000038746)
Supplement: Supplementary file 1 [file medi-103-e38746-s001.xlsx]

## Sheet: Sheet1
HP_ABNORMAL_METABOLISM	https://www.gsea-msigdb.org/gsea/msigdb/human/geneset/HP_ABNORMAL_METABOLISM	ABCD1	ABCD4	ACOX2	ACSF3	AGA	AKR1D1	ALDH18A1	ALDH4A1	ALDH6A1	ALDOB	ALG1	ALG11	ALG13	ALG2	ALG3	ALG6	ALG8	AMACR	AMN	APOB	ATP6AP1	ATP6AP2	ATP6V0A2	ATP6V1A	ATP6V1E1	B4GALT1	BCO1	CAD	CASP10	CBLIF	CBS	CCDC115	CCND1	CD320	CLCN5	COG1	COG2	COG4	COG5	COG6	COG7	COG8	COL7A1	CTNS	CUBN	CYP27B1	CYP2R1	CYP3A4
[truncated: 105 more columns]
